# Supplementary material for: Impact of Intubator’s Training Level on First-Pass Success of Endotracheal Intubation in Acute Care Settings: A Four-Center Retrospective Study
Source: Children (Basel). 2022 Jun 27;9(7):960. doi: 10.3390/children9070960 (PMC9322935; doi:10.3390/children9070960)
Supplement: Supplementary file 1 [file children-09-00960-s001.zip]

Archive with 1 entries (1 files):
- children-1795432-supplementary.pdf
